# Supplementary material for: A Potent Antibacterial Peptide (P6) from the De Novo Transcriptome of the Microalga Aureococcus anophagefferens
Source: Int J Mol Sci. 2024 Dec 23;25(24):13736. doi: 10.3390/ijms252413736 (PMC11676368; doi:10.3390/ijms252413736)
Supplement: Supplementary file 1 [file ijms-25-13736-s001.zip]

Archive with 2 entries (2 files):
- ijms-3354091-supplementary.pdf
- Table. S1.xlsx
