# Supplementary material for: A Potent Antibacterial Peptide (P6) from the De Novo Transcriptome of the Microalga Aureococcus anophagefferens
Source: Int J Mol Sci. 2024 Dec 23;25(24):13736. doi: 10.3390/ijms252413736 (PMC11676368; doi:10.3390/ijms252413736)
Supplement: Supplementary file 1 [file ijms-25-13736-s001.zip › Table. S1.xlsx]

## Sheet: Sheet1
Supplementary Material 1 52 candidate AMP peptides
Number	Name	Sequence	Length	N-terminus	C-terminus	NetCharge2
1	Unigene9532_MA (P6)	RKLLRVIKDLIK	12	FALSE	TRUE	4
2	CL1395.Contig1_MA (P7)	VVYALKRQGRTLYGF	15	FALSE	TRUE	3
3	CL5649.Contig2_MA	IKVGINGFGRIGRLV	15	TRUE	FALSE	3
4	Unigene17619_MA (P1)	RGLALLRRLPRASPRS	16	TRUE	FALSE	5
5	Unigene25465_MA	PYSYYSKPSTLSTFVR	16	TRUE	FALSE	2
6	CL4843.Contig2_MA (P2)	AARQALRTTARVAARPL	17	TRUE	FALSE	4
7	CL3793.Contig1_MA (P3)	GALRRRAAELGARQHSS	17	TRUE	FALSE	3
8	CL2441.Contig1_MA	AQSGTGKTATFSIGILQ	17	TRUE	FALSE	1
9	Unigene20662_MA (P4)	RLQRAVYGPRPRHLQARL	18	TRUE	FALSE	5
10	Unigene20833_MA (P5)	LARRTLKKSAQALSTMRA	18	TRUE	FALSE	5
11	Unigene9230_MA	GRGTRMRPLTNDRPKALV	18	TRUE	FALSE	4
12	Unigene6156_MA	PKMRRAALLVLLPLAAAL	18	TRUE	FALSE	3
13	Unigene483_MA	MIRVPYGVGIAGTVAATG	18	TRUE	FALSE	1
14	Unigene23856_MA	AETGSGKSVAFLLPTVARL	19	TRUE	FALSE	1
15	CL1963.Contig1_MA	WPATSIVRSLRPWPAPTLST	20	TRUE	FALSE	2
16	Unigene14052_MA	ITIVGAGLVGSLLAVVLRSKGYD	23	TRUE	FALSE	1
17	Unigene11932_MA	RLKRVAPAAAWGRTSAVLTTACCHDSWQ	28	TRUE	FALSE	3
18	Unigene10949_MA	GLLRLFVVAAAGGTLFLLATSLGASHTA	28	TRUE	FALSE	1
19	CL2446.Contig1_MA	GKKSGKAGTSKAAKAGLQFPVARLNRFLK	29	TRUE	FALSE	8
20	Unigene22217_MA	ASPAISVVSELISMRVKSNTCSTSKVSRS	29	TRUE	FALSE	3
21	Unigene26530_MA	DAFAAFAAGAGTGSAAGARRTGAARIAAT	29	TRUE	FALSE	2
22	Unigene4013_MA	GKLALVTGASSGIGQAIARRFAKEGASVLA	30	TRUE	FALSE	3
23	Unigene2549_MA	LDFDAAADHAHGRRLGRRRGRRGRARRRVGRR	32	TRUE	FALSE	10
24	Unigene25283_MA	GVGVGLAASPLLQRSRGPALRGNPAMLVGVGV	32	TRUE	FALSE	3
25	Unigene23391_MA	FWSPNAAQAGCAPRRRQRVDVPAVYALCVAHD	32	TRUE	FALSE	2
26	CL909.Contig1_MA	AASTAIRAVAGFGSSMAKCVGVVNACKTNRPRR	33	TRUE	FALSE	6
27	Unigene6684_MA	SGDGSGDVAVKTRAPARRRGGAASARRGCVVAN	33	TRUE	FALSE	5
28	Unigene21841_MA	SQRGALLGVLLALLSPVLQSFTAPGVASAPSRR	33	TRUE	FALSE	3
29	Unigene24619_MA	TQASATSGGRHSPCSSRSFAFTASRSAASAATL	33	TRUE	FALSE	3
30	Unigene8848_MA	EAAGLGKAAADATASAALRVADRATPPRRPPRP	33	TRUE	FALSE	3
31	Unigene19023_MA	RRDERRRREVLPFPSKIAPILSGVLAASEAARRR	34	TRUE	FALSE	6
32	Unigene7332_MA	NLKALVAGAAGLVGNLLPPRGEAGRLRRALKAKD	34	TRUE	FALSE	5
33	Unigene7136_MA	AAFQIYAKRRAEVAKQIQAAKIQREQLPTAAPLD	34	TRUE	FALSE	3
34	Unigene8883_MA	ARGSHVNVAGASSNLSKSSVATGFSRAPQPPWSA	34	TRUE	FALSE	3
35	Unigene8457_MA	CGIEGGAVGAAACRSWRRACASEPLAELLCRRHY	34	TRUE	FALSE	2
36	Unigene15091_MA	WCRRYWSRRWRRGCWRRRRGCWRLCRDCWHWRSAR	35	TRUE	FALSE	13
37	CL777.Contig2_MA	LHGSGLKPRETGGEWGARGGRGFVARGRGREVARR	35	TRUE	FALSE	6
38	Unigene21293_MA	LRRSSRKRLRAGPARRRPHAEVRGAARAPASAAAPAR	37	TRUE	FALSE	11
39	CL3158.Contig1_MA	GKGGKGGKAPTSKKAPQTKSLKAGLQFPVGRLHRFLK	37	TRUE	FALSE	10
40	CL4437.Contig4_MA	GERCGERARRGRSRCCRHQFMPNLPNVCGGGRQRCDG	37	TRUE	FALSE	6
41	Unigene25958_MA	CAGAGALELAVVSLAVPKASERYGAAGRAWRWKSAVLG	38	TRUE	FALSE	3
42	Unigene20801_MA	VVDGSLETVWDASAFRRSARAGPGTRVALGAGAAVAGA	38	TRUE	FALSE	1
43	Unigene25728_MA	RVARTRSTAAASAKVTKPKDRAALSSTLASAPYCSKYAR	39	TRUE	FALSE	8
44	Unigene13977_MA	ATCGVERPSMDRCSRCAMVYYCGRECQRVGWPRHRPVCG	39	TRUE	FALSE	4
45	Unigene6955_MA	CGTPTRMRCQRCNSRAYCGAECQRSDWKSGHRRVCTPATSKVGSV	45	TRUE	FALSE	7
46	CL1993.Contig1_MA	GEVRRAIAAYQGALRQDPTYAIAHYNLGVALQSQQRLDEAIAAYR	45	TRUE	FALSE	1
47	Unigene1526_MA	PAVGSCASRAGAARRDGPRRRRVAACNRPSARAPRSPRAPTQPQAPTR	48	TRUE	FALSE	11
48	Unigene802_MA	RTSRTASAVAQGRAVPSRGPPRRPTTSREGCADALVARGRGSGDPRDARRR	51	TRUE	FALSE	9
49	Unigene1981_MA	RECAPHFVRCVKTNKPKKPSLFEGNLVLRQLRYSGLLEVCRVRRAGFPWRLP	52	TRUE	FALSE	9
50	Unigene17361_MA	QRQRARRDVLLKQGYVPQFPVHERAAHNVDLPSKPSLGRCTYATGADQIRPWTRI	55	TRUE	FALSE	6
51	Unigene25440_MA	VDRLVEAARRVARLDAGVRAAHATLAAVTVEWQLAKHDKPHLKHLPLSERASNVVRACARSRR	63	TRUE	FALSE	7
52	CL150.Contig1_MA	LALALFAPADAASLRATRRLARADNLDLPKLLDEGKKGHIGSKISFKLDKDHKVVARGHPADLAAKVAKKLDC	73	TRUE	FALSE	6
